# Supplementary material for: Evaluating the accuracy of facial expressions as emotion indicators across contexts in dogs
Source: Anim Cogn. 2021 Aug 2;25(1):121–36. doi: 10.1007/s10071-021-01532-1 (PMC8904359; doi:10.1007/s10071-021-01532-1)
Supplement: Supplementary file 1 — Supplementary file1 (XLSX 21 KB) [file 10071_2021_1532_MOESM1_ESM.xlsx]

## Sheet: Tabelle1
ID	Reward type	Condition	Age	Sex	Inner brow raiser (AU101)	Eye closure (AU143)	Blink (AU145)	Nose wrinkler and Upper lip raiser (AU109 & 110)	Upper lip raiser (AU110)	Lip corner puller (AU12)	Lower lip depressor (AU116)	Lip pucker (AU118)	Lips part (AU25)	Jaw drop (AU26)	Mouth stretch (AU27)	Tongue show (AD19)	Blow (AD34)	Suck (AD35)	Lip wipe (AD37)	Nose lick (AD137)	Ears forward (EAD101)	Ears adductor (EAD102)	Ears flattener (EAD103)	Ears downward (EAD105)
1	Toy	Positive	1	male	1	0	0	0	0	0	0	0	1	1	0	0	0	0	0	0	0	0	0	0
1	Toy	Positive	1	male	1	0	0	0	0	1	0	0	1	1	0	1	0	0	0	0	0	0	0	0
1	Toy	Negative	1	male	1	0	0	0	0	0	0	0	1	0	1	0	0	0	0	0	1	0	1	0
1	Toy	Negative	1	male	1	0	0	0	1	1	0	0	1	1	0	0	0	0	0	1	1	1	0	0
1	Food	Positive	1	male	1	0	0	0	0	0	0	0	0	0	0	0	0	0	0	0	0	1	0	0
1	Food	Positive	1	male	1	0	0	0	0	1	1	0	1	1	0	1	0	0	0	0	0	1	0	0
1	Food	Negative	1	male	1	0	0	0	0	0	0	0	1	1	0	1	0	0	0	0	0	0	1	1
1	Food	Negative	1	male	1	0	1	0	0	1	0	0	1	1	0	1	0	0	0	0	0	0	1	1
2	Toy	Positive	6.5	female	1	0	1	0	0	0	0	0	0	0	0	0	0	0	0	0	0	1	0	0
2	Toy	Positive	6.5	female	1	0	0	0	0	0	0	0	0	0	0	0	0	0	0	0	0	0	0	0
2	Toy	Negative	6.5	female	1	0	0	0	0	1	0	0	1	1	0	1	0	0	0	0	0	1	1	0
2	Toy	Negative	6.5	female	1	0	1	0	1	1	0	0	1	1	0	1	0	0	0	1	0	0	1	1
2	Food	Positive	6.5	female	1	0	0	0	0	0	0	0	0	0	0	0	0	0	0	0	0	0	0	0
2	Food	Positive	6.5	female	1	0	0	0	0	0	0	0	0	0	0	0	0	0	0	0	0	0	0	0
2	Food	Negative	6.5	female	1	0	1	0	0	0	0	0	1	1	0	1	0	0	0	0	0	0	1	1
2	Food	Negative	6.5	female	1	0	0	0	0	0	0	0	0	0	0	0	0	0	0	0	0	0	1	1
3	Toy	Positive	2	female	1	0	0	0	1	1	0	0	1	1	0	0	0	0	0	0	0	1	1	1
3	Toy	Positive	2	female	1	0	0	0	1	1	1	0	1	1	0	0	0	0	0	0	0	1	1	1
3	Toy	Negative	2	female	1	0	0	0	1	1	1	0	1	1	0	0	0	0	0	0	0	0	1	1
3	Toy	Negative	2	female	1	0	0	0	1	1	1	0	1	1	0	0	0	0	0	0	0	0	1	1
3	Food	Positive	2	female	0	0	0	0	0	1	0	0	1	1	0	0	0	0	0	0	0	1	0	1
3	Food	Positive	2	female	1	0	0	0	0	1	0	0	1	1	0	0	0	0	0	0	0	0	1	1
3	Food	Negative	2	female	1	0	0	0	1	1	0	0	1	1	0	1	0	0	0	1	0	1	0	1
3	Food	Negative	2	female	1	0	0	0	1	1	1	0	1	1	0	1	0	0	0	0	0	0	1	1
4	Toy	Positive	6.5	male	1	0	0	0	0	0	0	0	0	0	0	0	0	0	0	0	0	0	1	1
4	Toy	Positive	6.5	male	1	0	0	0	0	0	0	0	0	0	0	0	0	0	0	0	0	0	1	1
4	Toy	Negative	6.5	male	1	0	0	0	0	0	0	0	0	0	0	0	0	0	0	0	0	0	1	1
4	Toy	Negative	6.5	male	1	0	0	0	1	0	0	1	1	1	0	1	0	0	0	0	0	0	1	0
4	Food	Positive	6.5	male	1	0	0	0	0	0	0	0	0	0	0	0	0	0	0	0	0	1	1	0
4	Food	Positive	6.5	male	1	0	0	0	0	0	0	0	0	0	0	0	0	0	0	0	0	0	1	0
4	Food	Negative	6.5	male	1	0	1	0	0	0	0	0	0	0	0	0	0	0	0	0	0	0	1	1
4	Food	Negative	6.5	male	1	0	1	0	1	0	0	0	1	1	0	0	0	0	0	1	0	0	1	1
5	Toy	Positive	4	male	1	0	0	0	0	0	0	0	0	0	0	0	0	0	0	0	0	0	0	1
5	Toy	Positive	4	male	1	0	0	0	0	0	0	0	0	0	0	0	0	0	0	0	0	0	1	1
5	Toy	Negative	4	male	1	0	0	0	0	1	0	0	1	1	0	0	0	0	0	0	0	0	1	1
5	Toy	Negative	4	male	1	0	0	0	0	1	0	0	1	1	0	1	0	0	0	0	0	0	1	1
5	Food	Positive	4	male	1	0	0	0	0	0	0	0	0	0	0	0	0	0	0	0	0	1	1	1
5	Food	Positive	4	male	1	0	0	0	0	0	0	0	0	0	0	0	0	0	0	0	0	1	0	1
5	Food	Negative	4	male	1	0	0	0	0	1	1	0	1	0	1	0	0	0	0	0	0	0	1	1
5	Food	Negative	4	male	1	0	1	0	0	0	0	0	0	0	0	0	0	0	0	0	0	0	0	1
6	Toy	Positive	4	female	1	0	0	0	0	1	1	0	1	1	0	1	0	0	0	0	0	1	0	0
6	Toy	Positive	4	female	1	0	0	0	0	1	1	0	1	1	0	0	0	0	0	0	0	1	1	1
6	Toy	Negative	4	female	1	0	0	0	0	0	0	0	1	1	0	1	0	0	0	1	0	0	1	1
6	Toy	Negative	4	female	1	0	0	0	0	1	1	0	1	1	0	1	0	0	0	0	0	0	1	1
6	Food	Positive	4	female	1	0	1	0	0	1	1	0	1	1	0	1	0	0	0	0	0	0	1	1
6	Food	Positive	4	female	1	0	1	0	0	1	1	0	1	1	0	1	0	0	0	0	0	0	1	1
6	Food	Negative	4	female	1	0	1	0	1	0	0	0	1	1	0	1	0	0	0	0	0	0	1	1
6	Food	Negative	4	female	0	0	0	0	0	0	0	0	0	0	0	0	0	0	0	0	0	0	1	1
7	Toy	Positive	7	male	1	0	0	0	0	0	0	0	0	0	0	0	0	0	0	0	0	1	1	1
7	Toy	Positive	7	male	1	0	0	0	1	1	0	0	1	1	0	0	0	0	0	1	0	0	1	1
7	Toy	Negative	7	male	1	0	0	0	0	1	1	0	1	1	0	1	0	0	1	0	0	0	1	1
7	Toy	Negative	7	male	1	0	0	0	0	1	1	0	1	1	0	1	0	0	0	0	0	0	1	1
7	Food	Positive	7	male	1	0	0	0	0	0	0	0	0	0	0	0	0	0	0	0	0	1	1	0
7	Food	Positive	7	male	1	0	0	0	0	0	0	0	0	0	0	0	0	0	0	0	0	1	0	0
7	Food	Negative	7	male	1	0	1	0	0	0	0	0	0	0	0	0	0	0	0	0	0	0	1	1
7	Food	Negative	7	male	1	0	0	0	1	1	0	0	1	1	0	1	0	0	0	0	0	0	1	1
8	Toy	Positive	3.5	female	1	0	1	0	0	0	0	0	0	0	0	0	0	0	0	0	0	0	1	1
8	Toy	Positive	3.5	female	1	0	1	0	1	1	1	0	1	1	0	1	0	0	0	0	0	0	1	1
8	Toy	Negative	3.5	female	1	0	0	0	0	0	0	1	0	0	0	0	0	0	0	0	0	0	1	1
8	Toy	Negative	3.5	female	1	0	0	0	0	0	0	0	0	0	0	0	0	0	0	0	0	0	1	1
8	Food	Positive	3.5	female	1	0	0	0	0	0	0	0	0	0	0	0	1	0	0	0	0	1	1	1
8	Food	Positive	3.5	female	1	0	1	0	0	0	0	0	0	0	0	0	0	0	0	0	0	0	1	1
8	Food	Negative	3.5	female	1	0	0	0	0	0	0	0	0	0	0	0	0	0	0	0	0	0	1	1
8	Food	Negative	3.5	female	1	0	1	0	0	1	0	0	0	0	0	0	1	0	0	0	0	0	1	1
9	Toy	Positive	5.5	male	1	0	0	0	1	1	1	1	1	1	0	1	0	0	0	1	0	1	1	1
9	Toy	Positive	5.5	male	1	0	0	0	1	0	0	0	0	0	0	0	0	0	0	0	0	0	1	1
9	Toy	Negative	5.5	male	1	0	0	0	1	1	0	0	1	1	0	1	0	0	1	1	0	0	1	1
9	Toy	Negative	5.5	male	1	0	1	0	1	1	1	1	1	1	1	1	0	0	0	1	0	0	1	1
9	Food	Positive	5.5	male	1	0	0	0	0	1	0	0	1	1	0	1	0	0	0	0	0	0	1	0
9	Food	Positive	5.5	male	1	0	1	0	0	1	1	0	1	1	0	1	0	0	0	0	0	0	1	0
9	Food	Negative	5.5	male	1	0	0	0	0	1	0	0	1	1	0	0	0	0	0	0	0	0	1	0
9	Food	Negative	5.5	male	1	0	0	0	1	1	0	0	1	1	0	0	0	0	0	1	0	0	1	1
10	Toy	Positive	4.5	male	1	0	0	0	0	0	0	0	0	0	0	0	0	0	0	0	0	1	0	0
10	Toy	Positive	4.5	male	1	0	0	0	0	0	0	0	0	0	0	0	0	0	0	0	0	1	1	0
10	Toy	Negative	4.5	male	1	0	1	0	0	0	0	0	0	0	0	0	0	0	0	0	0	0	1	1
10	Toy	Negative	4.5	male	0	0	0	0	0	0	0	0	0	0	0	0	0	0	0	0	0	0	1	1
10	Food	Positive	4.5	male	1	0	0	0	0	0	0	0	0	0	0	0	0	0	0	0	0	1	0	0
10	Food	Positive	4.5	male	1	0	0	0	0	0	0	0	0	0	0	0	0	0	0	0	0	1	0	0
10	Food	Negative	4.5	male	1	0	1	0	0	0	0	0	0	0	0	0	0	0	0	0	0	0	1	1
10	Food	Negative	4.5	male	1	0	0	0	1	1	0	0	1	1	0	1	0	0	0	1	0	0	1	1
11	Toy	Positive	2	male	1	0	1	0	1	1	1	0	1	1	0	0	0	0	0	1	0	0	1	1
11	Toy	Positive	2	male	1	0	0	0	0	0	0	0	0	0	0	0	0	0	0	0	0	0	1	1
11	Toy	Negative	2	male	1	0	0	0	1	1	1	0	1	1	0	1	0	0	0	1	0	0	1	1
11	Toy	Negative	2	male	1	0	0	0	0	1	1	0	1	1	0	1	0	0	0	0	0	0	1	1
11	Food	Positive	2	male	1	0	1	0	1	1	1	0	1	1	0	0	0	0	0	1	0	0	1	1
11	Food	Positive	2	male	1	0	0	0	0	1	1	0	1	1	0	1	0	0	0	0	0	0	1	1
11	Food	Negative	2	male	1	0	1	0	0	1	0	0	1	1	0	0	0	0	0	0	0	0	1	1
11	Food	Negative	2	male	1	0	0	1	1	1	0	0	1	1	0	1	0	0	0	1	0	0	1	1
12	Toy	Positive	5.5	male	1	0	0	0	0	0	0	0	0	0	0	0	0	0	0	0	0	1	0	0
12	Toy	Positive	5.5	male	1	0	0	0	0	0	0	0	0	0	0	0	0	0	0	0	0	1	0	0
12	Toy	Negative	5.5	male	1	0	0	0	1	1	0	0	1	1	0	1	0	0	0	0	0	0	1	1
12	Toy	Negative	5.5	male	1	0	0	0	1	0	0	0	1	1	0	0	0	0	0	0	0	0	1	1
12	Food	Positive	5.5	male	1	0	0	0	0	0	0	0	0	0	0	0	0	0	0	0	0	1	0	0
12	Food	Positive	5.5	male	1	0	0	0	0	1	0	0	1	1	0	0	0	0	0	0	0	1	0	1
12	Food	Negative	5.5	male	1	0	0	0	1	0	0	0	1	0	1	0	0	0	0	0	0	0	1	1
12	Food	Negative	5.5	male	1	0	0	0	1	1	0	0	1	0	1	1	0	0	0	0	0	0	1	1
13	Toy	Positive	3	male	1	0	1	0	0	0	0	0	0	0	0	0	0	0	0	0	0	1	0	0
13	Toy	Positive	3	male	1	0	0	0	0	0	0	0	0	0	0	0	0	0	0	0	0	1	0	0
13	Toy	Negative	3	male	1	0	0	0	0	0	0	0	0	0	0	0	0	0	0	0	0	1	1	1
13	Toy	Negative	3	male	1	0	0	0	0	0	0	0	0	0	0	0	0	1	0	0	0	0	1	1
13	Food	Positive	3	male	1	0	0	0	0	0	0	0	0	0	0	0	0	0	0	0	0	0	1	1
13	Food	Positive	3	male	1	0	0	0	0	0	0	0	0	0	0	0	0	0	0	0	0	0	1	1
13	Food	Negative	3	male	1	0	0	1	1	1	0	0	1	1	0	0	0	0	0	1	0	0	1	1
13	Food	Negative	3	male	1	0	0	0	1	0	0	0	0	0	0	0	0	0	0	0	0	0	1	1
14	Toy	Positive	8	female	0	0	0	0	0	1	0	0	1	1	0	1	0	0	0	0	0	0	1	0
14	Toy	Positive	8	female	1	0	0	0	0	0	1	0	1	1	0	1	0	0	0	0	0	0	1	0
14	Toy	Negative	8	female	1	0	1	0	0	1	1	0	1	1	0	1	0	0	0	0	0	0	1	1
14	Toy	Negative	8	female	0	0	0	0	0	1	1	0	1	1	0	0	0	0	0	0	0	0	1	1
14	Food	Positive	8	female	1	0	0	0	0	1	0	0	1	1	0	1	0	0	0	0	0	0	0	0
14	Food	Positive	8	female	1	0	0	0	0	1	0	0	1	1	0	1	0	0	0	0	0	0	1	0
14	Food	Negative	8	female	1	0	0	0	0	1	0	0	1	1	0	1	0	0	0	0	0	0	1	0
14	Food	Negative	8	female	1	0	1	0	0	1	0	0	1	1	0	1	0	0	0	0	0	0	0	0
15	Toy	Positive	3.5	male	1	0	0	0	0	0	0	0	0	0	0	0	0	1	0	0	0	1	1	0
15	Toy	Positive	3.5	male	0	0	0	0	0	0	0	0	0	0	0	0	0	0	0	0	0	1	0	0
15	Toy	Negative	3.5	male	1	0	0	0	0	1	1	0	1	1	0	1	0	0	0	0	0	0	1	1
15	Toy	Negative	3.5	male	1	0	0	0	1	1	1	0	1	1	1	1	0	0	0	1	0	1	1	1
15	Food	Positive	3.5	male	1	0	0	0	0	0	0	0	0	0	0	0	0	0	0	0	0	1	0	0
15	Food	Positive	3.5	male	1	0	0	0	0	0	0	0	0	0	0	0	0	0	0	0	0	1	0	0
15	Food	Negative	3.5	male	1	0	0	0	1	0	0	0	0	1	0	0	0	0	0	0	0	0	1	1
15	Food	Negative	3.5	male	1	0	0	0	0	1	1	0	1	1	0	1	0	0	0	0	0	0	1	1
16	Food	Positive	6.5	female	1	0	0	0	0	0	0	0	0	0	0	0	0	0	0	0	0	0	1	1
16	Food	Positive	6.5	female	1	0	0	0	0	0	0	0	0	0	0	0	0	0	0	0	0	0	1	1
16	Food	Negative	6.5	female	1	0	0	0	0	0	0	0	0	0	0	0	0	0	0	0	0	0	1	1
16	Food	Negative	6.5	female	1	0	0	0	0	0	0	0	0	0	0	0	0	0	0	0	0	0	1	1
17	Food	Positive	2.5	male	1	0	0	0	0	0	0	0	0	0	0	0	0	0	0	0	0	0	1	1
17	Food	Positive	2.5	male	1	0	1	0	0	0	0	0	0	0	0	0	0	0	0	0	0	0	1	1
17	Food	Negative	2.5	male	1	0	1	0	1	1	0	0	1	1	0	1	0	0	0	1	0	0	1	1
17	Food	Negative	2.5	male	1	0	1	0	1	1	0	0	1	1	0	1	0	0	1	0	0	0	1	1
18	Food	Positive	4.5	female	0	0	0	0	0	0	0	0	0	0	0	0	0	0	0	0	0	0	0	0
18	Food	Positive	4.5	female	1	0	0	0	0	0	0	0	0	0	0	0	0	0	0	0	0	0	0	0
18	Food	Negative	4.5	female	1	0	1	0	0	0	0	0	0	0	0	0	0	0	0	0	0	0	1	1
18	Food	Negative	4.5	female	0	0	0	0	0	0	0	0	0	0	0	0	0	0	0	0	0	0	0	1
19	Food	Positive	1.5	female	1	0	0	0	0	0	0	0	0	0	0	0	0	0	0	0	0	1	0	0
19	Food	Positive	1.5	female	1	0	0	0	0	1	0	0	1	1	0	1	0	0	0	0	0	1	0	0
19	Food	Negative	1.5	female	1	0	0	0	0	1	0	0	1	1	0	1	0	0	0	0	0	1	1	1
19	Food	Negative	1.5	female	1	0	0	0	0	1	0	0	1	1	0	1	0	1	0	0	0	0	1	1
20	Food	Positive	3	female	1	0	1	0	0	0	0	0	0	0	0	0	0	0	0	0	0	1	1	1
20	Food	Positive	3	female	1	0	0	0	0	0	0	0	0	0	0	0	0	0	0	0	0	1	1	0
20	Food	Negative	3	female	1	0	1	0	0	0	0	0	0	0	0	0	0	0	0	0	0	0	1	1
20	Food	Negative	3	female	1	0	1	0	0	0	0	0	0	0	0	0	0	0	0	0	0	0	0	1
21	Food	Positive	3.5	male	1	0	1	0	0	0	0	0	0	0	0	0	0	0	0	0	0	0	1	1
21	Food	Positive	3.5	male	1	0	0	0	1	1	0	0	1	1	1	0	0	0	0	0	0	0	1	1
21	Food	Negative	3.5	male	1	0	1	0	1	1	1	0	1	1	1	0	0	0	0	0	0	0	1	1
21	Food	Negative	3.5	male	1	0	0	0	0	1	0	0	1	1	0	0	0	0	0	0	0	0	1	1
22	Food	Positive	3	female	1	0	0	0	0	0	0	0	0	0	0	0	0	0	0	0	0	1	0	0
22	Food	Positive	3	female	1	0	0	0	0	0	0	0	0	0	0	0	0	0	0	0	0	0	1	0
22	Food	Negative	3	female	1	0	1	0	0	0	0	0	0	0	0	0	0	0	0	0	0	1	1	1
22	Food	Negative	3	female	1	0	0	0	0	0	0	0	0	0	0	0	0	0	0	0	0	0	1	1
23	Food	Positive	12.5	female	1	0	0	0	0	1	0	0	1	1	0	0	0	0	0	0	0	0	1	1
23	Food	Positive	12.5	female	1	0	0	0	0	0	0	0	0	0	0	0	0	0	0	0	0	0	1	0
23	Food	Negative	12.5	female	1	0	1	0	0	1	1	0	1	1	0	1	0	0	0	0	0	0	1	1
23	Food	Negative	12.5	female	0	0	0	0	0	1	1	0	1	1	0	1	0	0	0	0	0	0	1	1
26	Food	Positive	9.5	female	1	0	0	0	0	0	0	0	0	0	0	0	0	0	0	0	0	1	0	0
26	Food	Positive	9.5	female	0	0	0	0	0	0	0	0	0	0	0	0	0	0	0	0	0	1	0	0
26	Food	Negative	9.5	female	1	0	0	0	1	1	0	0	1	1	0	1	0	0	0	0	0	0	0	0
26	Food	Negative	9.5	female	1	0	1	0	0	0	0	0	1	0	0	0	0	0	0	0	0	0	1	1
27	Food	Positive	6.5	male	0	0	0	0	0	0	0	0	0	0	0	0	0	0	0	0	0	1	0	0
27	Food	Positive	6.5	male	1	0	0	0	0	0	0	0	0	0	0	0	0	0	0	0	0	1	0	0
27	Food	Negative	6.5	male	1	0	1	0	0	0	0	0	0	0	0	0	0	0	0	0	0	1	0	0
27	Food	Negative	6.5	male	1	0	0	0	0	0	0	0	0	0	0	0	0	0	0	0	0	0	1	1
28	Food	Positive	7	male	0	0	0	0	0	0	0	0	0	0	0	0	0	0	0	0	0	1	0	0
28	Food	Positive	7	male	0	0	0	0	0	0	0	0	0	0	0	0	0	0	0	0	0	1	0	0
28	Food	Negative	7	male	1	0	0	0	0	0	0	0	0	0	0	0	1	0	0	0	0	0	1	1
28	Food	Negative	7	male	0	0	0	0	0	0	0	0	0	0	0	0	0	0	0	0	0	0	0	1
